# Supplementary material for: Vnn1 pantetheinase limits the Warburg effect and sarcoma growth by rescuing mitochondrial activity
Source: Life Sci Alliance. 2018 Jul 23;1(4):e201800073. doi: 10.26508/lsa.201800073 (PMC6238586; doi:10.26508/lsa.201800073)
Supplement: Supplementary file 2 [file LSA-2018-00073_TableS2.xlsx]

## Sheet: Feuil1
Group	Ras 1	Ras 2	Ras 3	Ras 4	Ras 5	Ras 6	VR1	VR2	VR3	VR4	VR5
aminoacids	2.88344	0.3137	1.89355	1.66802	2.6239	1.53695	-2.5078	-2.8381	-4.6732	-3.48571	-2.3376
bile acids	-0.3203	1.062	0.61644	0.09777	-0.081	1.14161	-1.1078	0.59621	-1.3654	-3.22721	0.06893
biopterins	0.49879	0.7287	1.6788	0.92675	-0.167	-0.1692	-0.7597	-1.562	-1.7714	-1.14238	-1.0744
CHO metabolism	-1.2797	1.2703	-0.5457	-0.642	-2.515	-0.6207	1.41121	-0.0707	1.74754	1.53485	0.91366
detoxication	-0.2429	0.8617	-1.3064	-0.6064	0.8908	0.36609	-1.858	-0.0665	-0.0898	-1.07639	0.0843
energy metabolism	1.27075	1.1258	0.84167	0.78498	1.0689	1.66127	-2.1891	-2.6472	-2.3	-2.47146	-2.4462
fatty acid oxidation	-1.3027	-0.261	-1.6419	0.56108	-1.212	-0.1575	2.4401	2.60398	0.76808	2.37478	0.05923
GAG	0.28937	1.1814	-0.9495	-1.2889	0.9977	0.02248	-2.6259	0.94309	-1.8882	-1.09888	0.59038
gene regulation	0.33073	-0.895	-0.1619	-1.0855	-0.452	0.32045	0.35324	-1.1155	2.40945	-0.69811	-1.0151
glycolysis	-0.077	0.0601	-0.9122	-0.3353	-1.112	-0.5429	1.67931	0.29034	0.46695	1.81799	1.79114
cell growth	0.4099	-1.151	1.37256	0.78132	0.3958	2.65906	-1.0724	-1.6349	-1.6792	-1.37106	-0.4598
inflammation	-2.7232	0.0084	-0.4496	-0.8528	1.204	-0.7642	1.46831	1.39712	2.11548	2.61056	0.41323
inflammatory lipids	-1.9031	0.315	0.00827	-0.398	0.469	-0.1456	-0.0004	0.46376	1.68672	2.58812	0.53968
ketogenesis	5.66798	2.2553	4.70526	2.2094	3.7243	4.02902	-7.5882	-8.6522	-8.8807	-8.61148	-4.9962
lipid metabolism	0.92508	-0.2292	1.63985	-0.43894	0.28994	-0.63131	-2.88119	-1.3116	0.05132	-2.12223	-1.56728
NO	-0.93017	-0.6769	-0.39194	-0.87875	-0.7165	-0.81704	1.10267	2.63824	2.06858	0.739591	-0.28131
phospholipid metabolism	3.11954	-0.0821	1.62661	-0.05971	1.04267	0.33375	-3.99779	-1.83139	-1.63012	-2.89531	-2.23886
polyamines	-1.59571	-0.2999	1.12511	0.329468	-0.9299	1.81113	-0.57221	-0.8983	0.02332	-1.1281	-0.24628
purines metabolism	1.05947	1.66403	2.01853	0.17096	1.71497	0.78478	-2.06137	-1.39462	-1.22723	-1.85205	-1.12826
purinergic receptors	1.05409	-0.0226	1.14678	0.211729	1.61787	-0.19831	-1.63511	-0.9981	-1.08115	-0.842784	-0.70301
pyrimidine metabolism	1.6542	-0.3645	0.55364	0.021217	2.1924	0.48872	-1.25988	-3.15345	-1.62498	-1.354	-1.03423
redox	0.1059	0.45142	-1.13282	-0.6584	-0.1365	-1.09603	1.86031	-0.04431	-0.13751	3.95201	0.133325
steroid metabolism	-0.70324	-0.1399	-1.73902	-0.35563	-0.3273	-0.40566	0.371031	0.827788	0.234224	1.68692	0.69512
TCA	0.387307	1.22199	0.785961	-0.09237	1.21994	0.628162	-0.56902	-2.53371	-0.82734	0.0116645	0.13087
