# Supplementary material for: Vnn1 pantetheinase limits the Warburg effect and sarcoma growth by rescuing mitochondrial activity
Source: Life Sci Alliance. 2018 Jul 23;1(4):e201800073. doi: 10.26508/lsa.201800073 (PMC6238586; doi:10.26508/lsa.201800073)
Supplement: Supplementary file 4 [file LSA-2018-00073_TableS4.xlsx]

## Sheet: Feuil1
	J2A cell line	H1 cell line	I1 cell line
Number of independent experiments (4 to 7 mice per condition depending on experiments, sometimes coupled for different protocols)	8	9	6
Phenotype of transformed cell lines
Ras GFP expression	Comparable (Table S1)	Comparable (Table S1)	R lower than VdR and VR
Vnn1 expression	Vnn1 high	Vnn1 intermediate	Vnn1 intermediate
Growth phenotypes
In vivo: R versus VR	R > VR (n=5)	R > VR (n=6)	R > VR (n=4)
In vivo: R versus VdR versus VR	R = VdR > VR (n=2)	R > VdR > VR (n=2)	R > VdR > VR (n=2)
CEA effect in vivo	CEA inhibits R growth (n=1)	CEA inhibits R growth (n= 4 / 6 exp)	CEA inhibits R growth (n=3)
In vitro (CEA / PT effect)	CEA inhibits R growth	CEA, pantethine inhibits R growth	Not done
Transcriptional signatures
Transcriptome (total tumor extract)	R and VdR hypoxic, VR inflammatory (n=1)	Not done	Not done
qRT-PCR (i.e. hypoxia, …) on total or dissociated tumors	R and VdR hypoxic (n=4)	R and VdR hypoxic (n=4)	R and VdR hypoxic (n=3)
Morphology
Anatomopathology (tumors)	Sarcoma staging	Not done	Not done
EM analysis (tumors and cell lines)	Not done	Mitochondrial disorganization in R tumors (VdR not done)	Not done
Flow cytometry (dissociated tumors)	Immune cell activation in VR tumors (low to intermediate in R and VdR) (n=3)	Immune cell activation in VR tumors (low to intermediate in R and VdR) (n=2)	Immune cell activation in VR tumors (low to intermediate in R and VdR) (n=4)
Mitotracker analysis (cell lines)	No differences (n=2)	No differences (n=2)	Not done
Metabolic phenotypes
NMR (tumors)	R = VdR distinct from VR (n=2)	Not done	Not done
LC-MS (tumors)	Restricted to TCA metabolites	R and VdR, growth signatures (n=1)	R and VdR, growth signatures (n=1)
SeaHorse: respiration (cell lines)	VR > VdR > R (n = 3)	VR > R; R versus R + CEA (n =2)	Not done
Lactate quantification (tumors)	R > VdR >> VR (n = 2)	R > VdR >> VR, CEA effect on R tumors (n = 3)	Not done
CoA quantification (tumors)	Not done	Not done	VR > R (VdR not tested)
Others (GSH, NO, cytokines IL1, TNF)	No major differences	No major differences	Not done
Remarks: cell lines were used independently in most experiments upon availablility	First cell line used up to passage 20	Cell line used up to passage 11	Last cell line developed but only used in early passages due to the progressive loss of Ras GFP expression after passage 11
